# Supplementary material for: Equilibrium Separation of Siloxanes in Metal–Organic Frameworks
Source: J Phys Chem C Nanomater Interfaces. 2025 Sep 4;129(37):16844–54. doi: 10.1021/acs.jpcc.5c04283 (PMC12451738; doi:10.1021/acs.jpcc.5c04283)
Supplement: Supplementary file 2 [file jp5c04283_si_002.xlsx]

## Sheet: ZIF70_L2_T435
p_Pa	load_molkg	error		Isotherm model parameters
1e-06	1e-06	0		q1	b1	v1	q2	b2	v2
1e-05	1e-06	0		0.367899	3.48439e-07	1	3.01593	0.00176912	1
0.0001	1e-06	0
0.01	1e-06	0
0.9	0.0150182	0.0231181
10	0.137041	0.0500171
100	0.394227	0.0840381
1000	1.97865	0.0625163
10000	2.86378	0.0537471
100000	2.9567	0
500000	3.05808	0.0162621
1000000	3.10219	0.0134919
10000000	3.32089	0.0227911
1000000000	3.37909	0
100000000000	3.37909	0
1000000000000	3.37909	0

## Sheet: ZIF70_L3_T435
p_Pa	load_molkg	error		Isotherm model parameters
1e-07	1e-06	0		q1	b1	v1	q2	b2	v2
1e-06	1e-06	0		0.089194	1.8451e-07	1	2.1657	0.218943	1
1e-05	1e-06	0
0.0001	0.000938636	0.0140795
0.01	0.0187727	0.0413784
0.1	0.149243	0.0547188
1	0.297548	0.0442477
3	0.42004	0.0775544
5	0.574915	0.103435
10	1.71301	0
100	2.11193	0
1000	2.11193	0
10000	2.11193	0
500000	2.11475	0.00988339
1000000	2.16937	0.0162621
10000000	2.25273	0.0219389
1000000000	2.25273	0
100000000000	2.25273	0

## Sheet: ZIF70_L4_T435
p_Pa	load_molkg	error		Isotherm model parameters
1e-08	1e-06	0		q1	b1	v1	q2	b2	v2
1e-07	1e-06	0		1.53006	38.7179	1	0.0647466	7.00273e-07	1
9e-07	1e-06	0
1e-05	0.000938636	0
0.0001	0.00469318	0.0169331
0.001	0.114983	0.0416505
0.01	0.281591	0.0354327
0.05	0.579608	0.0606536
0.1	1.40326	0.0140795
1	1.48492	0.0225273
100	1.50182	0
1000	1.50182	0
10000	1.50182	0
500000	1.55344	0.0140795
1000000	1.51308	0.0200438
9900000	1.5816	0.0215069
1000000000	1.59568	0
100000000000	1.59568	0
1e-12	1.59568	0

## Sheet: ZIF70_L5_T435
p_Pa	load_molkg	error		Isotherm model parameters
1e-09	1e-06	0		q1	b1	v1	q2	b2	v2
1e-08	1e-06	0.00657		1.46803	11487.9	1	0.0341837	5.06785e-08	1
1e-07	1e-06	0
1e-06	0.00234659	0.00657
9e-06	0.011733	0.01408
0.0001	0.797841	0
0.001	1.45489	0
0.009	1.45489	0
0.1	1.45489	0
1	1.45489	0
10	1.45489	0
100	1.45489	0
1000	1.45489	0
10000	1.45489	0
100000	1.45958	0.0175
990000	1.46193	0.01977
100000000	1.49947	0.013875
1000000000	1.50182	0
10000000000	1.50182	0
100000000000	1.50182	0

## Sheet: ZIF70_D4_T435
p_Pa	load_molkg	error		Isotherm model parameters
1e-06	1e-06	0		q1	b1	v1	q2	b2	v2
1e-05	1e-06	0		1.42431	0.0641736	1	0.0839105	79.1394	1
0.0001	1e-06	0
0.001	0.00187727	0.00919672
0.009	0.0159568	0.0258934
0.1	0.116391	0.0565056
1	0.279714	0.0505122
5	0.347295	0.0714844
10	0.467441	0.109849
50	1.40795	0
100	1.40795	0.00663578
990	1.40795	0
10000	1.45489	0
1000000	1.46427	0.0190598
10000000	1.48117	0.0233206
1000000000	1.49994	0.00988339
100000000000	1.49994	0.00988339

## Sheet: ZIF70_D5_T435
p_Pa	load_molkg	error		Isotherm model parameters
1e-07	1e-06	0		q1	b1	v1	q2	b2	v2
1e-06	1e-06	0		0.844379	0.339657	1	0.270661	141.367	1
1e-05	1e-06	0
0.0001	0.00563182	0.015251
0.0009	0.0872932	0.0281747
0.01	0.13798	0.0368467
0.1	0.327584	0.0239122
1	0.411123	0.0788454
5	0.892643	0.0256885
10	0.932066	0.0162847
1000	1.07943	0
100000	1.08319	0.0127323
10000000	1.10665	0.0231636
1000000000	1.12449	0.00919672
100000000000	1.12449	0.00919672

## Sheet: ZIF70_D6_T435
p_Pa	load_molkg	error		Isotherm model parameters
1e-09	1e-06	0		q1	b1	v1	q2	b2	v2
1e-08	1e-06	0		0.346179	15670.9	1	0.658407	1.1771	1
1e-07	1e-05	0
1e-06	0.0131409	0.0210723
1e-05	0.0201496	0
0.0001	0.234659	0
0.001	0.329461	0.00657045
0.009	0.329461	0.00657045
0.1	0.428018	0.0736934
1	0.700223	0.0127323
10	0.844773	0
100	0.938636	0
10000	0.985568	0
1000000	0.953654	0.0218926
100000000	1.02311	0.0127323
1000000000	1.02311	0.00657045
100000000000	1.02311	0.00657045

## Sheet: ZIF70_L2_T573
p_Pa	load_molkg	error		Isotherm model parameters
0.0001	1e-06	0		q1	b1	v1	q2	b2	v2
0.01	1e-06	0		2.15758	4.25888e-05	1	1.22139	4.63328e-08	1
0.9	1e-06	0.00512031
10	0.00703977	0.0121537
100	0.0164261	0.0344503
1000	0.157222	0.0683134
10000	0.70867	0.163136
100000	1.68016	0.082972
1000000	2.27854	0.0660529
100000000	3.14443	0.0100515
10000000000	3.37909	0
100000000000	3.37909	0
1000000000000	3.37909	0

## Sheet: ZIF70_L3_T573
p_Pa	load_molkg	error		Isotherm model parameters
9e-07	1e-06	0		q1	b1	v1	q2	b2	v2
0.0001	1e-06	0		0.619774	4.97213e-07	1	1.63061	0.00061379	1
0.01	1e-06	0
1	0.00234659	0.0143201
10	0.0281591	0.0375243
100	0.180687	0.0702198
1000	0.673471	0.148491
10000	1.37041	0.0435722
100000	1.64261	0
1000000	1.83034	0.0100515
100000000	2.25038	0.0138505
10000000000	2.25038	0.00512031
100000000000	2.25038	0
1000000000000	2.25038	0

## Sheet: ZIF70_L4_T573
p_Pa	load_molkg	error		Isotherm model parameters
9e-07	1e-06	0		q1	b1	v1	q2	b2	v2
0.0001	1e-06	0		1.54848	0.00583045	1	0.0937504	6.40419e-09	1
0.01	0.00234659	0.00657045
1	0.0328523	0.0383465
10	0.180687	0.0588877
100	0.518597	0.112025
1000	1.45489	0
100000	1.50182	0
1000000	1.50182	0.00657045
100000000	1.5863	0.0187727
10000000000	1.64261	0
100000000000	1.64261	0
1000000000000	1.64261	0

[truncated: 17 more sheets: ZIF70_CO2_T435, FUNBOG_D6_T435, FUNBOG_D5_T435, FUNBOG_D4_T435, FUNBOG_L4_T435, FUNBOG_L3_T435, FUNBOG_L2_T435, LUVTEC_L2_T435_nonsat, LUVTEC_L3_T435_nonsat, LUVTEC_L2L3_T435, LUVTEC_L2_T435, LUVTEC_L3_T435, LUVTEC_L4_T435, LUVTEC_D4_T435, LUVTEC_D5_T435, LUVTEC_D6_T435, selfDiffusivity]
